# Supplementary material for: Evolution of gene regulation of pluripotency - the case for wiki tracks at genome browsers
Source: Biol Direct. 2010 Dec 29;5:67. doi: 10.1186/1745-6150-5-67 (PMC3024949; doi:10.1186/1745-6150-5-67)
Supplement: Additional file 1 — The annotations for Oct4 (also listed in Table 2) as file in BED format, which can be uploaded to genome browsers. [file 1745-6150-5-67-S1.BED]

browser position chr17:35640748-35643117
track name=regul_elements description="Regulatory Elements" visibility=2 color=0,128,0 useScore=1
chr17 35643243 35643348 Dejosez08_18585351_R(Ronin)_ 200
chr17 35642936 35642955 Nordhoff01_11309664_Sylvester94_HRE_Nr1b*/2b*_Rar*/Rxr*_ 300
chr17 35642943 35642955 Fuhrmann01_11702949_DR(0)_Nr6a1_GCNF_ 300   
chr17 35642943 35642955 Gu05_15831456_DR(0)_LRH1_Nr5a2_ 300   
chr17 35642936 35642949 Park07_17187077_DR(1)_Nr2c1_TR2_ 300   
chr17 35642936 35642949 Schoorlemmer94_8289793_CoupTF1_Nr2f1_ 300
chr17 35642936 35642949 Schoorlemmer94_8289793_CoupTF2_Nr2f2_ 300
chr17 35642936 35642954 Barnea00_10692469_RARE_SF1(a)_ 300   
chr17 35642936 35642949 Schoorlemmer94_8289793_Ear2_Nr2f6_ 300
chr17 35642929 35642939 Nordhoff01_11309664_Sp1/3_ 300
chr17 35642877 35642886 Yu09_19740739_Zfp206_ 300
chr17 35642769 35642792 Barnea00_10692469_SF1(b)_ 300   
chr17 35642612 35642618 Choi06_16997917_Nobox_ 300
chr17 35642109 35642118 Gu05_15831456_1B_LRH1_Nr5a2_PE2_ 300
chr17 35642104 35642123 Zhang08_18957414_Esrrb_P1_ 300
chr17 35642033 35642054 Zhang08_18957414_Nanog_P1_ 300
chr17 35642037 35642063 CR2_1B(PE) 300
chr17 35642048 35642057 Gu05_15831456_1B_LRH1_Nr5a2_PE1_ 300
chr17 35641942 35641948 Tam08_18467660_Tcf3_M3_ 300
chr17 35641863 35641873 Nordhoff01_11309664_1A(PE)_SF1_ 300
chr17 35641856 35641875 Aoto06_16950240_1A(PE)_demethyl_ 300
chr17 35641431 35641450 Zhang08_18957414_Esrrb_P2_ 300
chr17 35641024 35641063 Zhang06_16980957_Sall4_ 300
chr17 35640993 35641008 Chew05_15988017_Oct4_Sox2_ 300
chr17 35640987 35641016 OkumuraN05_15557334_Oct4_Sox2_2B_ 300
chr17 35640947 35640965 CR4_2A(DE) 300
chr17 35640793 35640799 Tam08_18467660_Tcf3_M1_ 300
