# Supplementary material for: Evolution of gene regulation of pluripotency - the case for wiki tracks at genome browsers
Source: Biol Direct. 2010 Dec 29;5:67. doi: 10.1186/1745-6150-5-67 (PMC3024949; doi:10.1186/1745-6150-5-67)
Supplement: Additional file 2 — The annotations for Sox2 (also listed in Table 2) as file in BED format, which can be uploaded to genome browsers. [file 1745-6150-5-67-S2.BED]

browser position chr3:34542601-34554852
track name=regul_elements_ description="Regulatory Elements" visibility=2 color=0,128,0 useScore=1
chr3 34567634 34567640 Feng09_19136965_Esrrb_1_typo_in_figure_ 900
chr3 34567647 34567653 Feng09_19136965_Esrrb_2_typo_in_figure_ 900
chr3 34548868 34548886 Wiebe00_10767561_NF-Y_ 900
chr3 34564288 34564307 Kamachi09_19212098_neural_Lef1_Lef1_ 500
chr3 34564324 34564330 Kamachi09_19212098_neural_FGF_ 500
chr3 34552970 34552985 Tomioka02_12136102_Oct4/6Sox2_ 900
chr3 34548486 34548498 Foshay08_18447642_Stat3_2_ 900
chr3 34545179 34545199 Foshay08_18447642_Stat3_1_ 900
chr3 34545198 34545206 Takanaga09_18927476_Gli1_ 900
chr3 34545218 34545229 Catena04_15262984_Oct4_Brn1/2_1_ 900
chr3 34545293 34545302 Catena04_15262984_Oct4_Brn1/2_2_ 900
chr3 34547578 34547592 MorenoM10_19897487_HRE_HIF2a_1_ 900
chr3 34548182 34548196 MorenoM10_19897487_HRE_HIF2a_2_ 900
chr3 34545074 34545085 Takanaga09_18927476_Gli2?_dna_not_matching 700
chr3 34545030 34545378 Tomioka02_12136102_Sikorska08_18293417_SRR1_ 900
chr3 34552917 34553121 Tomioka02_12136102_Sikorska08_18293417_SRR2 900
