# Supplementary material for: Evolution of gene regulation of pluripotency - the case for wiki tracks at genome browsers
Source: Biol Direct. 2010 Dec 29;5:67. doi: 10.1186/1745-6150-5-67 (PMC3024949; doi:10.1186/1745-6150-5-67)
Supplement: Additional file 3 — The annotations Nanog (also listed in Table 2) as file in BED format, which can be uploaded to genome browsers. [file 1745-6150-5-67-S3.BED]

browser position chr6:122651991-122658204
track name=regul_elements description="Regulatory Elements" visibility=2 color=0,128,0 useScore=1
chr6 122657427 122657442 Wu05_15916719_Oct1_ 300
chr6 122657429 122657445 Rodda05_15860457_Kuroda05_15743839_Oct4_Sox2_ 300
chr6 122657408 122657412 Greber10_20207225_Smad2/3/4_ 200
chr6 122657370 122657550 Zhang10_20071344_R(Klf4)_ 100
chr6 122653091 122653100 Suzuki06_16801560_Stat_ 300
chr6 122653135 122653155 Suzuki06_16801560_T_ 300
chr6 122657311 122657341 Pan06_16790525_FoxD3_ 300
chr6 122656935 122656957 Lin05_15619621_p53_RE1_ 300
chr6 122657195 122657221 Lin05_15619621_p53_RE2_ 300
chr6 122652655 122652663 Jiang08_18264089_Klf_ 300
chr6 122657555 122657570 Wu06_16541131_Sp1/3_2_ 300
chr6 122657530 122657539 Wu06_16541131_Sp1/3_1_ 300
chr6 122653837 122653844 Pereira06_16894029_Tcf3_ 300
chr6 122655499 122655511 Gu05_16166633_Gcnf_ 300
chr6 122652629 122652743 Chen09_19564890_R(Cdx2_and_Nanog) 100
chr6 122657340 122657354 Chen08_18687992_Zfp143_revcom_ 300
chr6 122657409 122657418 vdBerg08_18662995_Esrrb_ 300
chr6 122657532 122657539 Parisi08_18653541_Klf5 300
